# Supplementary material for: Re-evaluation of single nucleotide variants and identification of structural variants in a cohort of 45 sudden unexplained death cases
Source: Int J Legal Med. 2021 Apr 25;135(4):1341–9. doi: 10.1007/s00414-021-02580-5 (PMC8205883; doi:10.1007/s00414-021-02580-5)
Supplement: Supplementary file 2 — (XLSX 15 kb) [file 414_2021_2580_MOESM2_ESM.xlsx]

## Sheet: Table S1
Table S1. Demographic characteristics of the SUD cohort
Case	Gender	Age (years)	Ethnicity	BMI	Heart weight (gr)	Enlarged heart weights according to Zeek38	Symptoms prior to death	Event at death	Post-mortem toxicology	Medical history	Family history of SD	Presumed cause of death based on autopsy
SUDS001	M	38	European	22.2222	430	0.27	Drunken	Sleeping	Alcohol (1.93‰)	No	No	Acute heart failure
SUDS003	M	17	European	23.0469	310	Normal	n.s.	Swimming	Negative	Lenegre-Lev syndrome	No	Combination of drowning and arrhythmia
SUDS005	M	24	Chinese	21.0616	360	Normal	Dyspnoea	Sleeping	Negative	Head pain	NA	Arrhythmia
SUDS006	F	7	European	15.4528	122	n.s.	None	Playing	Negative	NA	No	Arrhythmia
SUDS007	M	1	European	NA	45.9	n.s.	n.s.	Sleeping	Negative	No	No	Arrhythmia
SUDS008	M	27	European	30.6394	460	0.31	n.s.	resting	Hypotensive drugs	Atrial fibrillation, epilepsy, hypertension	No	Arrhythmia with structural changes of the heart
SUDS013	M	63	Indian	23.4236	680	1.2	Dorsal pain, anorexia	Sleeping	Negative	Renal insufficiency, ICD	NA	Sudden cardiac arrest
SUDS015	M	35	European	27.9405	470	Normal	Dyspnoea	resting	Alcohol, cannabis	Asthma, migraine	NA	Acute heart failure
SUDS019	M	43	European	23.4482	370	Normal	Dyspnoea	Sleeping	Alcohol (0.32‰)	No	SCD of father aged 68	Acute heart failure
SUDS021	M	31	European	32.0846	460	0.31	n.s.	Playing football	Negative	No	SCD of grandfather and aunt	Arrhythmia
SUDS023	M	26	African	28.3675	460	0.33	n.s.	Sleeping	Alcohol (1.63‰)	No	NA	Arrhythmia
SUDS024	M	24	European	28.9461	320	Normal	n.s.	Physical exercise (outdoor training)	Negative	NA	NA	Acute heart failure
SUDS026	M	40	European	23.6295	540	0.55	n.s.	At rest after jogging	Negative	Loss of consciousness	No	Acute heart failure
SUDS027	M	34	European	31.5065	430	0.22	Dyspnoea	Sleeping	Negative	Hypertension	No	Acute heart failure
SUDS028	M	38	European	30.2433	470	0.28	Dyspnoea	Working (builder)	Negative	No	NA	Acute heart failure
SUDS030	F	34	European	18.726	320	Normal	Stomach pain, vomiting	At rest	Antihyperacidity drugs	No	NA	Acute heart failure
SUDS032	F	21	European	27.3438	200	Normal	n.s.	Sleeping	Antipsychotics	Mental retardation	No	SUDEP
SUDS033	M	35	European	28.4082	460	0.39	n.s.	At rest	Alcohol (1.3‰), amphetamine, hypotensive drugs	Hypertension	NA	Acute heart failure
SUDS034	M	47	European	27.7551	500	0.51	Strong head pain	At rest	Negative	No	No	Acute heart failure
SUDS037	M	20	European	17.5064	260	Normal	n.s.	Sleeping	Cannabis, amphetamine	Asthma, epilepsy, spherocytosis	NA	Arrhythmia, SUDEP
SUDS038	M	33	European	22.1591	410	0.21	n.s.	Sleeping	Benzodiazepine, cannabis, cocaine	NA	NA	Cocaine-induced arrhythmia
SUDS039	M	33	European	35.4938	770	1.27	n.s.	Working (forester)	Negative	NA	NA	Acute heart failure
SUDS040	F	28	European	28.0277	340	0.21	Stabbing back pain, vomiting	At rest	Negative	Atrial fibrillation, ICD	SCD of mother	Arrhythmia
SUDS042	M	51	European	34.1598	430	0.38	n.s.	Working /physical exercise	Negative	NA	NA	Acute heart failure
SUDS045	F	50	European	23.4586	300	Normal	n.s.	Walking	Negative	No	No	Acute heart failure
SUDS047	F	33	European	22.913	340	Normal	n.s.	At rest	Negative	NA	NA	Arrhythmia
SUDS049	M	22	European	23.5102	300	Normal	n.s.	Sleeping	Negative	No	SD of mother at age 36	Arrhythmia
SUDS050	M	32	African	24.8591	380	Normal	Seizures	At rest	Negative	No	NA	SUDEP
SUDS051	F	5	African	NA	92	n.s.	None	Playing	Negative	Slight cognitive developmental disorder	No	Arrhythmia
SUDS056	M	24	European	22.546	430	0.22	n.s.	At rest	Negative	Wolff-Parkinson-White syndrome	No	Arrhythmia
SUDS057	M	36	European	26.2878	410	Normal	n.s.	Sleeping	Alcohol (0.24‰), antiepileptic drugs	Epilepsy	NA	SUDEP
SUDS058	F	11	European	16.2781	190	n.s.	None	Swimming	Negative	No	No	Arrhythmia
SUDS059	M	21	European	21.6296	360	n.s.	None	Bathing	Antiepileptic drugs	Epilepsy	NA	drowned due to epileptic seizure
SUDS060	M	57	European	n.s	549	0.52	None	Hiking	Negative	No	Son diagnosed with LQTS	Arrhythmia
SUDS062	M	29	European	27.7744	450	0.31	n.s.	Working (forester)	Negative	Unknown	NA	Arrhythmia
SUDS066	F	8	European	NA	142	n.s.	fever and cold	Resting	Negative	Marfan-syndrome	No	SUDEP
SUDS067	M	6	European	13.7	424	n.s.	Infection	Sleeping	Negative	No	NA	Arrthythmia
SUDS068	M	50	European	NA	425	n.s.	NA	NA	NA	NA	NA	ARCV
SUDS074	M	45	European	23.0577	380	n.s.	None	Walking	Negative	No	NA	Acute heart failure
SUDS075	M	38	European	21.6296	520	0.56	None	Resting	Alcohol (3.29‰)	No	No	Acute heart failure in combination with intoxication
SUDS077	F	28	European	19.8413	250	Normal	n.s.	Resting	Negative	NA	No	SUDEP
SUDS080	M	19	European	26.3158	640	0.78	n.s.	Sleeping	Negative	No	No	HCM
SUDS084	M	7	European	NA	135	n.s.	None	Playing football	Negative	No	No	Acute heart failure
SUDS085	M	55	European	24.2803	440	0.25	n.s.	Resting	Negative	Pollen allergy	NA	DCM
SUDS112	F	33	European	29.34	290	normal	Strong head pain	Resting	NA	No	NA	Acute heart failure
ARVC arrhyhtmogenic right ventricular cardiomyopathy, BMI body mass index, DCM dilated cardiomyopathy, F female, HCM hypertrophic cardiomyopathy, ICD implantable cardioverter defibrillator, LQTS long QT syndrome, M male, NA not available, n.s. not specified, SCD sudden cardiac death, SD sudden death, SUDEP sudden unexplained death in epilepsy
