# Supplementary material for: Re-evaluation of single nucleotide variants and identification of structural variants in a cohort of 45 sudden unexplained death cases
Source: Int J Legal Med. 2021 Apr 25;135(4):1341–9. doi: 10.1007/s00414-021-02580-5 (PMC8205883; doi:10.1007/s00414-021-02580-5)
Supplement: Supplementary file 4 — (XLSX 9 kb) [file 414_2021_2580_MOESM4_ESM.xlsx]

## Sheet: Table S3
Table S3. Sequence of synthetic MLPA probes
Gene	Left Probe Oligo (5'-3')	Right Probe Oligo (5'-3')	Amplicon length
TRPM4	GGGTTCCCTAAGGGTTGGAGACCAGGCGTCCCACAGCGCAGGCACCAAAG	CCCCAGCCCTAAAAGGGGGAGCTGCGGAGTCTAGATTGGATCTTGCTGGCAC	102bp
PDSS2	GGGTTCCCTAAGGGTTGGACAGTCATAGTTTCTCCATGGTTTGCCTTTCAGTC	TTCAAGTACAGAAGTTCAACTTTCTAACTTTCAACAAATGCTCTAGATTGGATCTTGCTGGCAC	117bp
