# Supplementary material for: Re-evaluation of single nucleotide variants and identification of structural variants in a cohort of 45 sudden unexplained death cases
Source: Int J Legal Med. 2021 Apr 25;135(4):1341–9. doi: 10.1007/s00414-021-02580-5 (PMC8205883; doi:10.1007/s00414-021-02580-5)
Supplement: Supplementary file 5 — (XLSX 16 kb) [file 414_2021_2580_MOESM5_ESM.xlsx]

## Sheet: Tabelle1
Table S4 Variants identified in the SUD cohort
Case	rs-Nr.	gene	transcript	varType	codingEffect	gNomen	cNomen	pNomen	exon	gnomadAltFreq_all	granthamDist	AGVGDclass	SIFTprediction	MAPPprediction	Coverage	Hezterozygous allele ratio	Pathogenicity
SUDS001	rs199875933	DCHS1	NM_003737.3	substitution	missense	Chr11(GRCh37):g.6655399G>A	NM_003737.3:c.1936C>T	p.Arg646Cys	3	4e-06	180	C0	Tolerated	NA	89	0.45	uncertain significance
SUDS005	rs529642638	SYNE1	NM_182961.3	substitution	missense	Chr6(GRCh37):g.152523018G>T	NM_182961.3:c.23086C>A	p.Leu7696Ile	127	8e-06	5	C0	Deleterious	NA	128	0.43	uncertain significance
SUDS005	rs758950880	DSC2	NM_024422.4	substitution	missense	Chr18(GRCh37):g.28648111T>C	NM_024422.4:c.2576A>G	p.Tyr859Cys	16	1.6e-05	194	C0	Tolerated	NA	397	0.45	uncertain significance
SUDS006	.	RYR2	NM_001035.3	substitution	missense	Chr1(GRCh37):g.237947502C>G	NM_001035.3:c.12490C>G	p.Gln4164Glu	90	0	29	C0	Deleterious	NA	54	0.41	uncertain significance
SUDS008	rs137854611	SCN5A	NM_001099404.1	substitution	missense	Chr3(GRCh37):g.38639278G>T	NM_001099404.1:c.2204C>A	p.Ala735Glu	14	0	107	C65	Deleterious	bad	61	0.46	pathogenic
SUDS008	rs777327517	CSRP3	NM_003476.4	substitution	missense	Chr11(GRCh37):g.19209713G>A	NM_003476.4:c.251C>T	p.Thr84Met	4	1.2e-05	81	C0	Deleterious	NA	37	0.46	uncertain significance
SUDS013	rs1377523893	TRIM63	NM_032588.3	substitution	missense	Chr1(GRCh37):g.26393846C>T	NM_032588.3:c.140G>A	p.Cys47Tyr	1	4e-06	194	C65	Deleterious	NA	23	homozygous	uncertain significance
SUDS024	rs377763312	BMPR2	NM_001204.6	substitution	missense	Chr2(GRCh37):g.203420979C>T	NM_001204.6:c.2591C>T	p.Pro864Leu	12	2e-05	98	C65	Deleterious	bad	41	0.41	uncertain significance
SUDS027	rs200455300	DMD	NM_004006.2	substitution	missense	ChrX(GRCh37):g.32360275C>T	NM_004006.2:c.5864G>A	p.Arg1955His	41	2.2e-05	29	C0	Deleterious	bad	44	homozygous	uncertain significance
SUDS027	.	AGL	NM_000028.2	substitution	missense	Chr1(GRCh37):g.100345498G>T	NM_000028.2:c.1631G>T	p.Arg544Met	13	0	91	C0	Deleterious	bad	149	0.48	uncertain significance
SUDS028	rs776788495	LZTR1	NM_006767.4	deletion	frameshift	Chr22(GRCh37):g.21343924_21343925del	NM_006767.4:c.604_605del	p.Met202Valfs*57	7	2.8e-05	NA	NA	NA	NA	37	0.47	pathogenic
SUDS028	.	SYNE1	NM_182961.3	substitution	missense	Chr6(GRCh37):g.152570363T>C	NM_182961.3:c.19505A>G	p.Asp6502Gly	105	0	94	C0	Deleterious	NA	98	0.49	uncertain significance
SUDS030	.	SLC37A4	ENST00000357590.5	deletion	frameshift	Chr11(GRCh37):g.118898435del	ENST00000357590.5:c.528del	p.Val177Trpfs*35	6	0	NA	NA	NA	NA	91	homozygous	likely pathogenic
SUDS032	rs900978149	BMPR2	NM_001204.6	substitution	missense	Chr2(GRCh37):g.203332403A>C	NM_001204.6:c.409A>C	p.Thr137Pro	3	4e-06	38	C0	Deleterious	bad	161	0.5	uncertain significance
SUDS038	rs755697930	ACADS	NM_000017.4	substitution	missense	Chr12(GRCh37):g.121174898G>A	NM_000017.4:c.320G>A	p.Arg107His	3	3.6e-05	29	C25	Deleterious	NA	56	0.48	likely pathogenic
SUDS038	.	CACNA1C	NM_199460.3	substitution	missense	Chr12(GRCh37):g.2774808C>G	NM_199460.3:c.4604C>G	p.Ser1535Cys	38	0	112	C0	Deleterious	NA	71	0.45	uncertain significance
SUDS039	rs752068609	RANGRF	NM_016492.5	deletion	frameshift	Chr17(GRCh37):g.8192122_8192123del	NM_016492.5:c.16_17del	p.Asp6Leufs*18	1	8e-06	NA	NA	NA	NA	80	0.43	uncertain significance
SUDS049	rs398123952	DMD	NM_004006.2	substitution	missense	ChrX(GRCh37):g.32834681C>T	NM_004006.2:c.434G>A	p.Arg145Gln	6	4.9e-05	43	C35	Deleterious	bad	25	homozygous	uncertain significance
SUDS049	rs912004965	DCHS1	NM_003737.3	substitution	missense	Chr11(GRCh37):g.6643792C>G	NM_003737.3:c.9115G>C	p.Ala3039Pro	21	1.7e-05	27	C0	Deleterious	NA	61	0.39	uncertain significance
SUDS051	rs151278380	DCHS1	NM_003737.3	substitution	missense	Chr11(GRCh37):g.6653559G>A	NM_003737.3:c.3184C>T	p.Arg1062Cys	6	4e-06	180	C0	Deleterious	NA	117	0.45	uncertain significance
SUDS051	rs539219309	ACADS	NM_000017.4	substitution	missense	Chr12(GRCh37):g.121176354C>T	NM_000017.4:c.814C>T	p.Arg272Cys	7	3.2e-05	180	C65	Deleterious	NA	77	0.49	likely pathogenic
SUDS051	rs747404408	RYR2	NM_001035.3	substitution	missense	Chr1(GRCh37):g.237777439C>T	NM_001035.3:c.5011C>T	p.Arg1671Trp	37	2.1e-05	101	C0	Deleterious	NA	75	0.39	uncertain significance
SUDS051	.	KCNE5	NM_012282.3	substitution	missense	ChrX(GRCh37):g.108868066A>T	NM_012282.3:c.184T>A	p.Tyr62Asn	1	0	143	C65	Deleterious	NA	144	0.43	uncertain significance
SUDS058	.	RYR2	NM_001035.3	substitution	missense	Chr1(GRCh37):g.237924293C>T	NM_001035.3:c.11441C>T	p.Ala3814Val	84	0	64	C0	Tolerated	NA	90	0.33	uncertain significance
SUDS059	rs773476679	SYNE1	NM_182961.3	substitution	missense	Chr6(GRCh37):g.152784556G>A	NM_182961.3:c.2029C>T	p.Arg677Cys	19	4e-06	180	C0	Deleterious	NA	167	0.46	uncertain significance
SUDS059	.	DTNA	NM_001390.4	substitution	stop gain	Chr18(GRCh37):g.32464701C>T	NM_001390.4:c.2224C>T	p.Gln742*	21	0	NA	NA	NA	NA	562	0.44	pathogenic
SUDS062	rs200543595	RAB3GAP1	NM_001172435.1	substitution	missense	Chr2(GRCh37):g.135891570G>A	NM_001172435.1:c.1466G>A	p.Arg489His	15	7e-06	29	C0	Deleterious	bad	70	0.51	uncertain significance
SUDS066	.	SOS1	NM_005633.3	substitution	missense	Chr2(GRCh37):g.39233616C>A	NM_005633.3:c.2728G>T	p.Asp910Tyr	17	0	160	C15	Tolerated	good	42	0.47	likely pathogenic
SUDS066	.	ALMS1	ENST00000264448.6	insertion	stop gain	Chr2(GRCh37):g.73613050_73613051insTAG	ENST00000264448.6:c.54_55insTAG	p.Glu19*	1	0	NA	NA	NA	NA	31	0.38	likely pathogenic
SUDS066	.	FBN2	NM_001999.4	substitution	missense	Chr5(GRCh37):g.127674660T>C	NM_001999.4:c.3437A>G	p.Tyr1146Cys	26	0	194	C0	Tolerated	NA	193	0.48	likely pathogenic
SUDS067	rs754354392	FHOD3	NM_001281740.2	substitution	missense	Chr18(GRCh37):g.34205604G>A	NM_001281740.2:c.1088G>A	p.Arg363His	10	5e-05	29	C0	Deleterious	NA	199	0.48	uncertain significance
SUDS067	.	DPP6	NM_130797.3	substitution	missense	Chr7(GRCh37):g.153749929C>G	NM_130797.3:c.24C>G	p.Phe8Leu	1	0	22	C0	Deleterious	NA	107	0.39	uncertain significance
SUDS068	.	TTN	NM_001267550.2	substitution	missense	Chr2(GRCh37):g.179440510T>A	NM_001267550.2:c.70349A>T	p.Asp23450Val	326	0	152	NA	NA	NA	89	0.48	uncertain significance
SUDS075	rs1392689787	LZTR1	NM_006767.4	substitution	stop gain	Chr22(GRCh37):g.21351554C>T	NM_006767.4:c.2440C>T	p.Gln814*	21	0	NA	NA	NA	NA	180	0.42	pathogenic
SUDS075	rs754354392	FHOD3	NM_001281740.2	substitution	missense	Chr18(GRCh37):g.34205604G>A	NM_001281740.2:c.1088G>A	p.Arg363His	10	5e-05	29	C0	Deleterious	NA	166	0.47	uncertain significance
SUDS075	rs764831879	GATAD1	NM_021167.4	substitution	missense	Chr7(GRCh37):g.92083919A>T	NM_021167.4:c.539A>T	p.Glu180Val	4	2.1e-05	121	C65	Deleterious	NA	191	0.49	uncertain significance
SUDS077	.	RYR2	NM_001035.3	substitution	missense	Chr1(GRCh37):g.237433869G>A	NM_001035.3:c.121G>A	p.Gly41Arg	2	0	125	C0	Deleterious	NA	145	0.46	uncertain significance
SUDS080	rs1275499234	FLNC	NM_001458.4	substitution	missense	Chr7(GRCh37):g.128477714G>A	NM_001458.4:c.874G>A	p.Val292Met	5	1.4e-05	21	C0	Deleterious	bad	168	0.4	uncertain significance
SUDS080	rs757009736	VCL	NM_014000.2	substitution	missense	Chr10(GRCh37):g.75855429G>A	NM_014000.2:c.1559G>A	p.Arg520Gln	12	8e-06	43	C0	Deleterious	good	45	0.42	uncertain significance
SUDS080	rs766579880	ACADS	NM_000017.4	substitution	missense	Chr12(GRCh37):g.121175763C>T	NM_000017.4:c.596C>T	p.Ala199Val	5	3.2e-05	64	C65	Deleterious	NA	126	0.43	uncertain significance
SUDS084	rs781420323	TRDN	NM_006073.4	deletion	frameshift	Chr6(GRCh37):g.123576253_123576254del	NM_006073.4:c.1923_1924del	p.Leu643Serfs*19	37	3e-05	NA	NA	NA	NA	23	0.34	likely pathogenic
SUDS112	rs186114650	PRKAG2	NM_016203.4	substitution	missense	Chr7(GRCh37):g.151261273A>T	NM_016203.4:c.1475T>A	p.Ile492Asn	14	3.2e-05	149	C0	Deleterious	NA	58	0.43	uncertain significance
SUDS112	.	CALR3	NM_145046.4	duplication	frameshift	Chr19(GRCh37):g.16601188dup	NM_145046.4:c.387dup	p.Ile130Tyrfs*11	3	0	NA	NA	NA	NA	98	0.45	pathogenic
SUDS112	.	MLYCD	NM_012213.3	substitution	stop gain	Chr16(GRCh37):g.83948685C>A	NM_012213.3:c.1073C>A	p.Ser358*	5	0	NA	NA	NA	NA	112	0.48	likely pathogenic
SUDS112	.	ANK2	NM_001148.5	substitution	missense	Chr4(GRCh37):g.114264208C>G	NM_001148.5:c.4158C>G	p.Phe1386Leu	34	0	22	C0	Deleterious	NA	51	0.41	likely pathogenic
