# Supplementary material for: Re-evaluation of single nucleotide variants and identification of structural variants in a cohort of 45 sudden unexplained death cases
Source: Int J Legal Med. 2021 Apr 25;135(4):1341–9. doi: 10.1007/s00414-021-02580-5 (PMC8205883; doi:10.1007/s00414-021-02580-5)
Supplement: Supplementary file 6 — (XLSX 12.5 kb) [file 414_2021_2580_MOESM6_ESM.xlsx]

## Sheet: Tabelle1
Table S5 Re-classification of the pathogenicity of variants published in Neubauer et al. [3]
Case	rs-Nr.	Gene	HGVS genomic RefSeq-Nr.	HGVS RefSeq-Nr.	Coding effect	cDNA	Protein change	MAF (gnomAD)	Pathogenicity published in Neubauer et al. (2018)4	Pathogencity
SUDS001	rs139817477	MYLK	NG_029111.1	NM_053025.3	Missense	c.3749G>A	p.(Arg1250His)	6.4e-05	likely pathogenic	MAF > 0.005%, not evaluated
SUDS003	rs199979628	SEMA3A	NG_011489.1	NM_006080.2	Missense	c.196C>T	p.(Arg66Trp)	0.000513	likely pathogenic	MAF > 0.005%, not evaluated
SUDS006	.	RYR2	NG_008799.2	NM_001035.2	Missense	c.12490C>G	p.(Gln4164Glu)	0	likely pathogenic	uncertain significance
	rs202147766	ACAD9	NG_017064.	NM_014049.4	Missense	c.1258C>T	p.(Arg420Cys)	5.7e-05	likely pathogenic	MAF > 0.005%, not evaluated
SUDS008	rs200525962	RYR2	NG_008799.2	NM_001035.2	Missense	c.3380A>G	p.(Glu1127Gly)	0.000739	probably pathogenic	MAF > 0.005%, not evaluated
SUDS024	rs377763312	BMPR2	NG_009363.1	NM_001204.6	Missense	c.2591C>T	p.(Pro864Leu)	2e-05	probably pathogenic	uncertain significance
SUDS047	rs143662598	EFEMP2	NG_012304.2	NM_016938.4	Missense	c.554G>A	p.(Arg185His)	3.545e-05	likely pathogenic	uncertain significance
SUDS049	rs34600572	FBN2	NG_008750.1	NM_001999.3	Missense	c.7296G>T	p.(Gln2432His)	0.002845	likely pathogenic	MAF > 0.005%, not evaluated
SUDS050	rs139963188	AKAP9	NG_011623.1	NM_005751.4	Missense	c.6134A>G	p.(Asn2045Ser)	0.000975	likely pathogenic	MAF > 0.005%, not evaluated
SUDS051	.	KCNE5	NG_013241.1	NM_012282.3	Missense	c.184T>A	p.(Tyr62Asn)	0	probably pathogenic	uncertain significance
SUDS058	.	RYR2	NG_008799.2	NM_001035.2	Missense	c.11441C>T	p.(Ala3814Val)	0	likely pathogenic	uncertain significance
